# Supplementary material for: Serotonin neuromodulation directs optic nerve regeneration
Source: Development. 2025 Jul 7;152(13):dev204334. doi: 10.1242/dev.204334 (PMC12276806; doi:10.1242/dev.204334)
Supplement: Table S1. Molecular pathways tested for role in optic nerve regeneration. [file develop-152-204334-TableS1.xlsx]

## Sheet: Signaling pathways on L2000 lib
Pathways Tested for Role in Optic Nerve Regeneration
Pathways (defined by PANTHER)	Agonist/ Antagonist?	Target (Example)
5HT1-type receptor mediated signaling pathway	Agonist/ Antagonist	5-HT1A receptors
Cytoskeletal regulation by Rho GTPases	Antagonist	FAK, tubulin
DPP signaling pathway	Antagonist	DPP-4
JAK/STAT signaling pathway	Antagonist	Jak2, Aurora kinases
p38 MAPK pathway	Antagonist	p38α
5HT2-type receptor mediated signaling pathway	Agonist/ Antagonist	5-HT2C receptors
5HT3-type receptor mediated signaling pathway	Antagonist	5-HT3 receptors
5HT4-type receptor mediated signaling pathway	Agonist/ Antagonist	5-HT4A receptors
5-Hydroxytryptamine degredation	Antagonist	Monoamine Oxidase (MAO)
Alpha adrenergic receptor signaling pathway	Agonist/ Antagonist	α2-adrenergic receptors .
Androgen/estrogen/progesterone biosynthesis	Agonist/ Antagonist	estrogen (ER) receptors
Angiogenesis	Antagonist	FLT3, Src
Angiotensin II-stimulated signaling through G proteins and beta-arrestin	Antagonist	Angiotensin-converting enzyme (ACE)
Beta-1-adrenergic receptor signaling pathway	Agonist/ Antagonist	β1-adrenoceptors
CCKR signaling	Antagonist	Cholecystokinin type 1 (CCK1) receptor
Dopamine receptor mediated signaling pathway	Agonist/ Antagonist	Dopamine D1 receptors
EGF receptor signaling pathway	Antagonist	EGFR receptors
Endogenous cannabinoid signaling	Agonist	cannabinoid (CB1) receptors
FGF signaling pathway	Antagonist	FGF2 receptors
Hedgehog signaling pathway	Agonist/ Antagonist	Smoothened
Heterotrimeric G-protein signaling pathway-Gq alpha and Go alpha mediated pathway	Agonist/ Antagonist	cAMP
Histamine H1 receptor mediated signaling pathway	Agonist/ Antagonist	Histamine H1 receptors
Inflammation mediated by chemokine and cytokine signaling pathway	Antagonist	BET proteins
Insulin/IGF pathway/MAP kinase cascade	Antagonist	IGF1-R
Ionotropic glutamate receptor pathway	Agonist	mGlu2 receptor
Muscarinic acetylcholine receptor signaling pathway	Agonist/ Antagonist	M1 muscarinic acetylcholine receptors
Nicotinic acetylcholine receptor signaling pathway	Agonist/ Antagonist	Nicotinic acetylcholine receptors
Notch signaling pathway	Antagonist	Notch cleavage
Opioid proopiomelanocortin pathway	Agonist/ Antagonist	δ-opioid receptor
p53 pathway	Agonist/ Antagonist	Mdm2, p53
PDGF signaling pathway	Antagonist	PDGFR
PI3 kinase (PI3K) pathway/mTOR pathway	Antagonist	PI3K, mTORC1
Ras Pathway	Antagonist	K-Ras
TGF-beta signaling pathway	Antagonist	ALK/TGF-β
Ubiquitin proteasome pathway	Antagonist	β1 proteolytic site of 20S proteosome
VEGF signaling pathway	Antagonist	VEGFR1
Wnt signaling pathway	Agonist/ Antagonist	β-catenin/PORCN
PARP	Antagonist	PARP1
Apoptosis	Agonist	Caspase-3
Top 5 pathways in total # of hits from Drug Screen are highlighted here
