# Supplementary material for: Serotonin neuromodulation directs optic nerve regeneration
Source: Development. 2025 Jul 7;152(13):dev204334. doi: 10.1242/dev.204334 (PMC12276806; doi:10.1242/dev.204334)
Supplement: Table S2. Raw data of optic nerve regeneration experiments. [file develop-152-204334-TableS2.xlsx]

## Sheet: Figure 2 & 4
RAW DATA FOR FIGURES 2 & 4
Optic Nerve Re-innnervation (Fig. 2D)
Treatment	No re-innervation	N	Fold Change	P-value
DMSO 0.3%	6	21	1	—
WAY-100635 - 5 uM	3	25	0.42	0.26
DMSO 0.3%	8	37	1	—
WAY-100635 - 50 uM	21	45	2.16	0.02
Optic Nerve Ectopic Regrowth (Fig. 2E)
Treatment	Ectopic regrowth	N	Fold Change	P-value
DMSO 0.3%	9	21	1	—
WAY-100635 - 5 uM	14	25	1.31	0.55
DMSO 0.3%	17	37	1	—
WAY-100635 - 50 uM	22	45	1.06	0.83
Optic Nerve Re-innnervation (Fig. 2F)
Treatment	No re-innervation	N	Fold Change	P-value
DMSO 0.3% - 24 hpt	8	37	1	—
WAY-100635 - 50 uM, 24 hpt	21	45	2.16	0.02
DMSO 0.3% - 32 hpt	6	13	1	—
WAY-100635 - 50 uM, 32 hpt	19	38	1.08	1
Mauthner Cell Regrowth (Fig. 2G)
Treatment	Mean regrowth (segments)	N	SEM
DMSO 0.3%	20.5	8	0.68
WAY-100635 - 50 uM	20.54	13	0.57
Optic Nerve Re-innnervation (Supplemental Figure 1A)
Treatment	No chiasm midline crossing	N	% No crossing	P-value
DMSO 0.3%	7	37	0.189	—
WAY-100635 - 50 uM	19	45	0.423	0.03
Optic Nerve Extension in Development (Fig. 4)
Treatment	No chiasm midline crossing	N	% No crossing	P-value
DMSO 0.3%	4	46	0.09	—
WAY-100635 - 50 uM	2	33	0.06	1

## Sheet: Figure 2G - mauthner data
Length of Mauthner axonal regrowth at 96 hpt (in segments)
Figure 2H	Treatment (5 dpf larvae)
	DMSO (0.3%)	WAY-100635 - 50 uM
	18	18
	21	23
	18	20
	22	20
	22	22
	19	18
	21	23
	23	19
		18
		19
		23
		21
		23

## Sheet: Figure 5
RAW DATA FOR FIGURE 5
Optic Nerve Re-innnervation (Fig. 5D)
Treatment	Contralateral re-innervation	N	Fold Change	P-value
DMSO 0.3%	12	23	1	—
Zolmitriptan - 0.5 uM	18	28	1.23	0.41
DMSO 0.3%	14	27	1	—
Zolmitriptan - 5 uM	27	33	1.58	0.02
DMSO 0.3%	15	22	1	—
Zolmitriptan - 50 uM	18	27	0.98	1
Optic Nerve Ectopic Regrowth (Fig. 5E)
Treatment	Ectopic Regrowth	N	Fold Change	P-value
DMSO 0.3%	7	23	1	—
Zolmitriptan - 0.5 uM	10	28	1.17	0.77
DMSO 0.3%	7	27	1	—
Zolmitriptan - 5 uM	13	33	1.52	0.41
DMSO 0.3%	6	22	1	—
Zolmitriptan - 50 uM	17	27	2.31	0.02
